# Supplementary material for: Precise Definition of Porcine Hippocampal Cornu Ammonis 2: High Histoarchitectural Similarity to Humans but Unequal Sensitivity to Hypoxia
Source: Biomedicines. 2024 Aug 19;12(8):1896. doi: 10.3390/biomedicines12081896 (PMC11351859; doi:10.3390/biomedicines12081896)
Supplement: Supplementary file 1 [file biomedicines-12-01896-s001.zip]

Archive with 1 entries (1 files):
- biomedicines-3096126-supplementary.pdf
